# Supplementary material for: West-Siberian Chernozem: How Vegetation and Tillage Shape Its Bacteriobiome
Source: Microorganisms. 2023 Sep 28;11(10):2431. doi: 10.3390/microorganisms11102431 (PMC10609427; doi:10.3390/microorganisms11102431)
Supplement: Supplementary file 1 [file microorganisms-11-02431-s001.zip]

Archive with 2 entries (2 files):
- Naumova_et_ al_No-Till_Supplementary Table_S1.pdf
- Naumova_et_ al_No-Till_Supplementary Table_S2.pdf
